# Supplementary material for: On Inertial Body Tracking in the Presence of Model Calibration Errors
Source: Sensors (Basel). 2016 Jul 22;16(7):1132. doi: 10.3390/s16071132 (PMC4969842; doi:10.3390/s16071132)
Supplement: Supplementary file 1 [file sensors-16-01132-s001.zip]

Archive with 4 entries (3 files):
- videos/
- videos/simfast.avi
- videos/simfastartificial.avi
- videos/simslow.avi
